# Supplementary material for: The Role of Grunt Calls in the Social Dominance Hierarchy of the White-Lipped Peccary (Mammalia, Tayassuidae)
Source: PLoS One. 2016 Jul 13;11(7):e0158665. doi: 10.1371/journal.pone.0158665 (PMC4943707; doi:10.1371/journal.pone.0158665)
Supplement: S1 Dataset — (XLS) [file pone.0158665.s001.xls]

## Sheet: 1
Animal	duration	peak.freq.mean	min.freq.mean	bandw.mean	hnr.mean	Sex
alfa	0.064	386.667	90	2373.33	30.75	F
alfa	0.112	590	216.667	1386.67	40.9033	F
alfa	0.05	460	293.333	453.333	39.3133	F
alfa	0.074	526.667	340	1030	36.5267	F
alfa	0.066	403.333	246.667	2263.33	35.0633	F
alfa	0.128	526.667	276.667	1046.67	29.9367	F
alfa	0.064	480	323.333	1420	46.2733	F
alfa	0.082	540	323.333	1063.33	36.8333	F
alfa	0.053	446.667	336.667	396.667	31.5167	F
alfa	0.064	476.667	323.333	1093.33	31.0833	F
alfa	0.061	446.667	353.333	656.667	27.3033	F
alfa	0.061	460	276.667	2656.67	50.1067	F
alfa	0.061	570	306.667	2076.67	45.0167	F
alfa	0.058	510	370	1300	24.73	F
alfa	0.069	493.333	370	1560	14.3633	F
alfa	0.077	510	386.667	1543.33	18.8733	F
alfa	0.048	493.333	353.333	1436.67	38.45	F
alfa	0.101	476.667	340	1436.67	13.36	F
alfa	0.125	493.333	370	1406.67	35.6733	F
alfa	0.128	510	370	856.667	33.6567	F
alfa	0.053	510	370	1500	33.62	F
alfa	0.061	543.333	370	1580	44.12	F
alfa	0.072	586.667	386.667	1503.33	31.7833	F
alfa	0.069	493.333	356.667	2030	29.0633	F
alfa	0.048	493.333	340	1373.33	37.27	F
alfa	0.069	476.667	340	2030	31.6833	F
alfa	0.061	446.667	293.333	2343.33	32.41	F
alfa	0.066	476.667	370	1063.33	31.2767	F
alfa	0.061	476.667	336.667	1253.33	10.5167	F
alfa	0.066	446.667	323.333	1703.33	33.9867	F
alfa	0.058	493.333	386.667	703.333	20.6367	F
alfa	0.101	1230	370	2266.67	35.31	F
alfa	0.053	460	370	626.667	12.3733	F
alfa	0.053	476.667	370	950	19.8533	F
alfa	0.05	476.667	370	673.333	19.3967	F
alfa	0.088	510	403.333	793.333	40.3867	F
alfa	0.152	696.667	356.667	903.333	38.08	F
alfa	0.066	573.333	386.667	1873.33	36.1333	F
alfa	0.058	1086.67	370	2656.67	36.1467	F
alfa	0.066	480	373.333	2390	39.25	F
alfa	0.053	543.333	353.333	626.667	37.37	F
alfa	0.069	526.667	420	1063.33	35.0333	F
alfa	0.098	916.667	370	1923.33	38.8033	F
alfa	0.077	616.667	246.667	1526.67	42.3433	F
alfa	0.08	603.333	230	1263.33	40.38	F
alfa	0.104	1226.67	433.333	2230	52.4733	F
alfa	0.061	746.667	496.667	716.667	32.8	F
alfa	0.098	946.667	560	1796.67	34.8167	F
alfa	0.136	620	450	1793.33	34.42	F
alfa	0.09	903.333	586.667	1953.33	15.5167	F
ameba	0.168	823.333	136.667	5063.33	14.83	F
ameba	0.074	963.333	153.333	2233.33	19.0133	F
ameba	0.112	810	216.667	1810	41.6733	F
ameba	0.061	513.333	183.333	1170	15.89	F
ameba	0.077	463.333	166.667	2220	33.2267	F
ameba	0.141	526.667	150	1316.67	39.9367	F
ameba	0.064	746.667	166.667	2576.67	33.03	F
ameba	0.122	696.667	200	1403.33	39.5567	F
ameba	0.106	1213.33	370	1983.33	9.43333	F
ameba	0.077	633.333	336.667	1173.33	37.0867	F
ameba	0.056	510	260	1343.33	11.5167	F
ameba	0.085	650	260	1453.33	41.2533	F
ameba	0.048	446.667	336.667	766.667	43.7133	F
ameba	0.082	633.333	336.667	1033.33	21.13	F
ameba	0.106	446.667	260	1216.67	37.7133	F
ameba	0.085	556.667	383.333	1850	16.3933	F
ameba	0.072	560	276.667	2016.67	15.5167	F
ameba	0.106	526.667	353.333	1406.67	22.73	F
ameba	0.085	510	386.667	1810	38.1533	F
ameba	0.09	853.333	386.667	3233.33	25.4433	F
ameba	0.077	510	276.667	2106.67	47.3267	F
ameba	0.042	460	260	1486.67	41.2233	F
ameba	0.053	493.333	310	1153.33	40.8633	F
ameba	0.128	823.333	403.333	2030	40.3567	F
ameba	0.114	823.333	353.333	1890	25.6	F
ameba	0.042	493.333	370	1220	12.1533	F
ameba	0.266	1293.33	386.667	2233.33	33.23	F
ameba	0.104	806.667	446.667	1520	20.0867	F
ameba	0.104	556.667	446.667	1173.33	42.3933	F
ameba	0.109	510	246.667	1516.67	40.43	F
ameba	0.096	713.333	420	2060	16.6367	F
ameba	0.16	600	280	730	43.64	F
ameba	0.096	493.333	356.667	2230	33.0967	F
ameba	0.085	716.667	433.333	2936.67	39.7433	F
ameba	0.056	763.333	433.333	1796.67	18.8133	F
ameba	0.085	1356.67	446.667	2406.67	26.4333	F
ameba	0.138	776.667	293.333	1876.67	23.2	F
ameba	0.056	573.333	366.667	410	26.13	F
ameba	0.088	650	323.333	1966.67	38.8	F
ameba	0.058	573.333	476.667	470	37.9367	F
ameba	0.069	526.667	260	1843.33	41.1733	F
ameba	0.346	716.667	433.333	1500	23.8067	F
ameba	0.112	666.667	400	1253.33	35.6367	F
ameba	0.104	586.667	306.667	1560	9.97667	F
ameba	0.034	790	460	863.333	39.0567	F
ameba	0.088	1310	603.333	1723.33	22.7833	F
ameba	0.09	1450	633.333	3830	18.8733	F
ameba	0.072	903.333	790	1813.33	10.67	F
ameba	0.072	916.667	590	1936.67	20.1867	F
ameba	0.104	1136.67	450	1890	11.38	F
arvore.de.natal	0.066	713.333	136.667	2263.33	38.6767	F
arvore.de.natal	0.064	670	216.667	1543.33	25.9	F
arvore.de.natal	0.085	463.333	246.667	983.333	23.8867	F
arvore.de.natal	0.058	620	120	2033.33	34.7767	F
arvore.de.natal	0.058	1133.33	326.667	1573.33	45.5667	F
arvore.de.natal	0.088	560	370	1860	11.9567	F
arvore.de.natal	0.082	603.333	353.333	1813.33	31.74	F
arvore.de.natal	0.058	433.333	260	906.667	43.3433	F
arvore.de.natal	0.112	493.333	353.333	330	15.9733	F
arvore.de.natal	0.106	946.667	336.667	2410	15.92	F
arvore.de.natal	0.056	476.667	353.333	846.667	40.7967	F
arvore.de.natal	0.093	480	353.333	846.667	44.08	F
arvore.de.natal	0.08	460	323.333	810	16.6667	F
arvore.de.natal	0.066	526.667	386.667	1186.67	17.22	F
arvore.de.natal	0.08	616.667	370	1546.67	28.1867	F
arvore.de.natal	0.08	543.333	383.333	1466.67	16.5467	F
arvore.de.natal	0.122	760	463.333	983.333	38.7	F
arvore.de.natal	0.056	823.333	466.667	2136.67	34.5867	F
arvore.de.natal	0.058	560	446.667	1550	45.3267	F
arvore.de.natal	0.072	776.667	446.667	876.667	17.4133	F
arvore.de.natal	0.098	573.333	386.667	1186.67	31.32	F
arvore.de.natal	0.058	510	386.667	906.667	18.4267	F
arvore.de.natal	0.08	560	416.667	1733.33	19.4367	F
arvore.de.natal	0.074	510	400	956.667	32.2733	F
arvore.de.natal	0.082	556.667	463.333	1160	29.8633	F
arvore.de.natal	0.104	543.333	420	483.333	40.8033	F
arvore.de.natal	0.08	600	463.333	1373.33	9.78333	F
arvore.de.natal	0.09	560	420	810	14.9033	F
arvore.de.natal	0.077	836.667	446.667	1066.67	20.96	F
arvore.de.natal	0.077	620	306.667	1530	16.9267	F
arvore.de.natal	0.106	776.667	540	1033.33	41.4933	F
arvore.de.natal	0.104	1743.33	493.333	2096.67	14.2167	F
arvore.de.natal	0.093	1463.33	480	2360	20.0833	F
arvore.de.natal	0.088	633.333	400	2300	16.6333	F
arvore.de.natal	0.069	560	430	800	18.0333	F
arvore.de.natal	0.069	790	460	1503.33	17.86	F
arvore.de.natal	0.106	620	336.667	1533.33	39.4967	F
arvore.de.natal	0.069	586.667	476.667	453.333	21.4633	F
arvore.de.natal	0.08	730	543.333	1720	20.4967	F
arvore.de.natal	0.09	666.667	493.333	1673.33	11.84	F
arvore.de.natal	0.05	616.667	510	1220	16.5767	F
arvore.de.natal	0.088	1386.67	476.667	2190	18.2367	F
arvore.de.natal	0.096	1433.33	510	1910	15.2967	F
arvore.de.natal	0.058	600	476.667	1253.33	14.9733	F
arvore.de.natal	0.072	603.333	476.667	830	15.9933	F
arvore.de.natal	0.077	633.333	526.667	966.667	15.0833	F
arvore.de.natal	0.093	806.667	510	1766.67	17.55	F
arvore.de.natal	0.053	733.333	560	1063.33	11.59	F
arvore.de.natal	0.069	733.333	540	986.667	38.98	F
arvore.de.natal	0.056	776.667	620	513.333	42.6367	F
bola	0.208	510	273.333	1580	9.86	F
bola	0.061	840	246.667	2090	23.4167	F
bola	0.074	1276.67	260	1640	30.0133	F
bola	0.256	573.333	276.667	1890	13.1033	F
bola	0.109	460	340	610	22.2033	F
bola	0.072	433.333	293.333	1313.33	33.5533	F
bola	0.085	416.667	293.333	1326.67	38.8267	F
bola	0.336	463.333	200	1406.67	21.8267	F
bola	0.064	1136.67	323.333	2250	10.51	F
bola	0.088	480	370	1376.67	11.9633	F
bola	0.056	433.333	320	943.333	17.4267	F
bola	0.058	713.333	370	1106.67	19.68	F
bola	0.096	916.667	306.667	1673.33	14.85	F
bola	0.077	666.667	293.333	983.333	13.4367	F
bola	0.093	446.667	336.667	363.333	18.89	F
bola	0.053	446.667	353.333	1436.67	12.21	F
bola	0.128	420	320	1096.67	34.0033	F
bola	0.09	933.333	370	1080	15.82	F
bola	0.141	446.667	336.667	1126.67	33.26	F
bola	0.074	1103.33	446.667	1500	42.6733	F
bola	0.101	493.333	353.333	830	16.4	F
bola	0.066	460	320	1300	24.69	F
bola	0.058	446.667	336.667	500	14.1233	F
bola	0.077	636.667	276.667	1703.33	21.72	F
bola	0.445	636.667	306.667	1516.67	12.68	F
bola	0.048	526.667	416.667	716.667	15.36	F
bola	0.066	510	386.667	406.667	16.95	F
bola	0.077	476.667	370	763.333	17.45	F
bola	0.189	466.667	293.333	1360	45.19	F
bola	0.066	900	353.333	1113.33	38.0833	F
bola	0.074	776.667	370	780	25.2667	F
bola	0.04	510	370	766.667	12.35	F
bola	0.114	476.667	323.333	2220	25.53	F
bola	0.056	540	433.333	860	12.7667	F
bola	0.077	540	403.333	1360	19.5033	F
bola	0.058	463.333	293.333	1293.33	19.7367	F
bola	0.101	560	446.667	926.667	13.19	F
bola	0.205	1280	510	2123.33	20.92	F
bola	0.125	696.667	386.667	793.333	33.0133	F
bola	0.066	933.333	433.333	2013.33	21.3433	F
bola	0.074	1086.67	340	2000	26.9367	F
bola	0.088	790	400	2063.33	14.2133	F
bola	0.152	560	416.667	1096.67	15.5967	F
bola	0.125	543.333	416.667	753.333	11.8733	F
bola	0.072	1590	416.667	2203.33	36.8933	F
bola	0.096	763.333	446.667	1220	15.98	F
bola	0.056	586.667	386.667	1360	18.4733	F
bola	0.128	870	636.667	2250	17.26	F
bola	0.05	993.333	556.667	2300	16.1	F
bola	0.082	933.333	570	1173.33	16.5133	F
brinco.virado	0.13	683.333	103.333	1876.67	18.7267	F
brinco.virado	0.61	1306.67	86.6667	2160	32	F
brinco.virado	0.072	1670	353.333	3486.67	36.1333	F
brinco.virado	0.165	950	150	2420	27.71	F
brinco.virado	0.093	1310	136.667	3013.33	17.03	F
brinco.virado	0.08	743.333	150	2236.67	21.14	F
brinco.virado	0.096	696.667	120	1720	16.5133	F
brinco.virado	0.056	1026.67	463.333	1906.67	10.13	F
brinco.virado	0.109	1153.33	356.667	2110	31.9467	F
brinco.virado	0.13	353.333	263.333	1823.33	22.4733	F
brinco.virado	0.157	420	213.333	670	25.48	F
brinco.virado	0.464	666.667	310	1906.67	28.5	F
brinco.virado	0.061	506.667	323.333	920	16.76	F
brinco.virado	0.128	1323.33	243.333	2626.67	47.7967	F
brinco.virado	0.072	403.333	260	1906.67	11.01	F
brinco.virado	0.162	386.667	196.667	1923.33	27.7067	F
brinco.virado	0.077	420	306.667	703.333	12.0033	F
brinco.virado	0.146	680	306.667	1580	23.5167	F
brinco.virado	0.093	1323.33	353.333	2610	9.61333	F
brinco.virado	0.069	666.667	290	1676.67	9.46333	F
brinco.virado	0.194	760	430	1613.33	23.0233	F
brinco.virado	0.173	1196.67	293.333	1466.67	33.69	F
brinco.virado	0.49	950	403.333	1783.33	29.8067	F
brinco.virado	0.069	886.667	433.333	3123.33	26.3467	F
brinco.virado	0.152	823.333	323.333	1703.33	24.95	F
brinco.virado	0.136	950	323.333	1750	18.9967	F
brinco.virado	0.256	1090	403.333	1686.67	15.5633	F
brinco.virado	0.256	1090	403.333	1686.67	15.5633	F
brinco.virado	0.13	950	430	2033.33	35.58	F
brinco.virado	0.104	870	416.667	1516.67	38.95	F
brinco.virado	0.12	1136.67	463.333	1780	18.82	F
brinco.virado	0.112	840	510	1690	23.2567	F
brinco.virado	0.133	853.333	353.333	2566.67	15.43	F
brinco.virado	0.12	1136.67	463.333	1780	18.82	F
brinco.virado	0.13	950	430	2033.33	35.58	F
brinco.virado	0.061	1090	540	1800	36.4033	F
brinco.virado	0.029	1056.67	510	1750	37.6633	F
brinco.virado	0.101	1120	540	1766.67	45.8333	F
brinco.virado	0.029	1056.67	510	1750	37.6633	F
brinco.virado	0.042	650	526.667	610	41.3833	F
brinco.virado	0.05	1150	400	1283.33	18.7333	F
brinco.virado	0.13	1260	636.667	2140	14.79	F
brinco.virado	0.13	1260	636.667	2140	14.79	F
brinco.virado	0.05	1150	400	1283.33	18.7333	F
brinco.virado	0.096	920	540	1833.33	40.75	F
brinco.virado	0.088	993.333	466.667	1823.33	23.5667	F
brinco.virado	0.088	993.333	466.667	1823.33	23.5667	F
brinco.virado	0.413	1090	540	1830	14.9467	F
brinco.virado	0.413	1090	540	1830	14.9467	F
brinco.virado	0.072	1136.67	576.667	4856.67	19.9433	F
coraçao	0.202	526.667	133.333	1033.33	39.6467	F
coraçao	0.064	730	243.333	2313.33	30.4533	F
coraçao	0.048	386.667	263.333	1703.33	27.56	F
coraçao	0.058	400	230	2096.67	37.7533	F
coraçao	0.072	760	213.333	2326.67	18.2167	F
coraçao	0.09	713.333	213.333	2143.33	42.0733	F
coraçao	0.069	840	260	1376.67	49.2233	F
coraçao	0.069	1106.67	400	1940	31.8933	F
coraçao	0.048	1040	340	2170	33.6067	F
coraçao	0.085	1683.33	243.333	2393.33	39.3133	F
coraçao	0.09	616.667	430	1580	36.6867	F
coraçao	0.072	2073.33	260	2440	33.54	F
coraçao	0.101	446.667	306.667	1186.67	39.67	F
coraçao	0.08	650	213.333	2216.67	35.2133	F
coraçao	0.072	416.667	306.667	1753.33	43.09	F
coraçao	0.066	1653.33	400	2566.67	40.17	F
coraçao	0.093	540	370	2080	37.9667	F
coraçao	0.08	760	336.667	3176.67	21.01	F
coraçao	0.066	526.667	386.667	1090	10.84	F
coraçao	0.066	510	403.333	1483.33	12.7067	F
coraçao	0.077	400	293.333	1690	40.4767	F
coraçao	0.066	1513.33	386.667	2746.67	38.1167	F
coraçao	0.072	1136.67	323.333	2093.33	51.9533	F
coraçao	0.064	460	353.333	2360	10.9967	F
coraçao	0.093	743.333	310	1980	17.9633	F
coraçao	0.098	526.667	420	1403.33	25.29	F
coraçao	0.082	543.333	400	1503.33	16.44	F
coraçao	0.09	560	420	1760	21.5733	F
coraçao	0.066	650	450	1700	49.3433	F
coraçao	0.058	666.667	400	1423.33	44.8233	F
coraçao	0.072	480	356.667	1510	36.38	F
coraçao	0.104	716.667	433.333	2280	15.9233	F
coraçao	0.109	1136.67	526.667	2030	40.81	F
coraçao	0.072	633.333	493.333	1080	22.04	F
coraçao	0.058	543.333	433.333	2060	25.0367	F
coraçao	0.074	570	446.667	1390	39.8667	F
coraçao	0.053	870	460	2143.33	17.7367	F
coraçao	0.058	1200	493.333	3076.67	33.0033	F
coraçao	0.045	620	430	1473.33	17.34	F
coraçao	0.061	620	493.333	1596.67	55.32	F
coraçao	0.056	1590	540	2046.67	11.2867	F
coraçao	0.069	600	493.333	1410	17.37	F
coraçao	0.053	1260	510	2673.33	14.69	F
coraçao	0.08	1340	463.333	4000	24.18	F
coraçao	0.072	700	590	1746.67	38.4867	F
coraçao	0.088	776.667	526.667	2073.33	34.3833	F
coraçao	0.066	700	573.333	2246.67	18.3767	F
coraçao	0.064	700	586.667	1766.67	20.2167	F
coraçao	0.093	1903.33	526.667	3093.33	38.05	F
coraçao	0.072	826.667	523.333	1926.67	10.39	F
cruz	0.12	600	320	1690	33.13	F
cruz	0.477	776.667	353.333	1860	36.4833	F
cruz	0.104	460	213.333	750	37.6833	F
cruz	0.232	416.667	56.6667	2500	27.4033	F
cruz	0.088	713.333	40	1283.33	40.1367	F
cruz	0.104	460	213.333	750	37.6833	F
cruz	0.12	600	320	1690	33.13	F
cruz	0.2	1026.67	433.333	1970	25.2367	F
cruz	0.072	900	213.333	1110	50.4233	F
cruz	0.128	730	336.667	1156.67	39.8167	F
cruz	0.125	543.333	323.333	2450	39.3533	F
cruz	0.088	683.333	276.667	2266.67	21.6167	F
cruz	0.218	633.333	263.333	1636.67	47.91	F
cruz	0.362	616.667	463.333	1860	38.6133	F
cruz	0.072	716.667	493.333	1470	13.3967	F
cruz	0.13	666.667	383.333	1536.67	27.93	F
cruz	0.336	1040	260	2173.33	38.39	F
cruz	0.216	806.667	260	1453.33	20.6367	F
cruz	0.08	590	306.667	1160	34.4033	F
cruz	0.104	636.667	336.667	1266.67	41.39	F
cruz	0.573	460	320	1753.33	49.4267	F
cruz	0.074	556.667	323.333	686.667	34.7667	F
cruz	0.13	666.667	383.333	1536.67	27.93	F
cruz	0.362	616.667	463.333	1860	38.6133	F
cruz	0.072	716.667	493.333	1470	13.3967	F
cruz	0.085	870	416.667	1440	36.1067	F
cruz	0.069	433.333	263.333	1356.67	15.4867	F
cruz	0.525	493.333	370	763.333	21.93	F
cruz	0.378	606.667	386.667	1156.67	41.36	F
cruz	0.322	493.333	323.333	1326.67	41.2167	F
cruz	0.13	446.667	370	593.333	27.1133	F
cruz	0.157	560	446.667	1143.33	17.1767	F
cruz	0.176	573.333	323.333	656.667	38.3833	F
cruz	0.378	790	386.667	1043.33	29.9	F
cruz	0.128	586.667	293.333	766.667	33.5467	F
cruz	0.176	573.333	323.333	656.667	37.25	F
cruz	0.072	603.333	420	403.333	33.7267	F
cruz	0.125	543.333	403.333	516.667	34.68	F
cruz	0.13	446.667	370	593.333	27.1133	F
cruz	0.2	853.333	430	1986.67	10.45	F
cruz	0.074	600	460	330	40.6	F
cruz	0.082	603.333	446.667	363.333	33.86	F
cruz	0.074	600	460	330	40.6	F
cruz	0.09	600	493.333	923.333	39.4067	F
cruz	0.109	683.333	560	2170	48.5767	F
cruz	0.24	713.333	433.333	1970	43.31	F
cruz	0.109	683.333	560	2170	48.5767	F
cruz	0.109	683.333	560	2170	48.5767	F
cruz	0.08	666.667	540	1936.67	42.1867	F
cruz	0.13	1213.33	556.667	2126.67	23.4867	F
furinho	0.106	1023.33	243.333	2423.33	46.26	M
furinho	0.074	446.667	306.667	703.333	37.7167	M
furinho	0.066	510	293.333	1483.33	45.1467	M
furinho	0.162	273.333	166.667	1406.67	47.8233	M
furinho	0.088	433.333	40	1800	32.7733	M
furinho	0.085	810	180	1850	38.6933	M
furinho	0.109	603.333	246.667	1750	36.4633	M
furinho	0.058	900	373.333	1573.33	33.0533	M
furinho	0.082	1056.67	400	1470	43.1333	M
furinho	0.048	510	370	2440	43.7933	M
furinho	0.072	433.333	306.667	470	17.1367	M
furinho	0.221	506.667	353.333	2046.67	40.3367	M
furinho	0.074	853.333	180	1956.67	37.9967	M
furinho	0.114	603.333	230	1733.33	42.31	M
furinho	0.037	446.667	306.667	923.333	57.92	M
furinho	0.066	460	273.333	1626.67	35.5033	M
furinho	0.058	430	276.667	1263.33	33.0267	M
furinho	0.072	1183.33	383.333	2063.33	38.41	M
furinho	0.072	600	433.333	1326.67	29.9833	M
furinho	0.066	446.667	340	1233.33	42.3633	M
furinho	0.061	543.333	403.333	1080	19.0867	M
furinho	0.045	526.667	213.333	1640	40.4733	M
furinho	0.069	493.333	386.667	376.667	21.43	M
furinho	0.09	586.667	446.667	376.667	35.31	M
furinho	0.048	446.667	340	326.667	36.1533	M
furinho	0.064	493.333	276.667	2283.33	34.8433	M
furinho	0.045	460	353.333	3016.67	43.05	M
furinho	0.072	1183.33	383.333	2063.33	38.41	M
furinho	0.082	683.333	400	2186.67	39.3433	M
furinho	0.04	573.333	416.667	410	47.0633	M
furinho	0.149	590	403.333	1733.33	42.0867	M
furinho	0.058	900	480	2156.67	20.8933	M
furinho	0.058	560	420	1073.33	47.6167	M
furinho	0.066	523.333	340	623.333	14.65	M
furinho	0.04	1106.67	420	1700	45.7367	M
furinho	0.058	616.667	386.667	1983.33	31.8267	M
furinho	0.08	560	433.333	983.333	36.5533	M
furinho	0.093	526.667	386.667	1220	39.0367	M
furinho	0.085	616.667	416.667	1640	16.4133	M
furinho	0.058	586.667	463.333	1330	15.04	M
furinho	0.048	560	433.333	953.333	36.8467	M
furinho	0.04	616.667	493.333	1656.67	39.0167	M
furinho	0.128	573.333	446.667	1113.33	39.7567	M
furinho	0.082	1463.33	480	2500	29.6333	M
furinho	0.157	666.667	543.333	843.333	42.6567	M
furinho	0.064	716.667	573.333	830	15.76	M
furinho	0.082	1323.33	526.667	2263.33	18.53	M
furinho	0.037	866.667	510	1563.33	34.7733	M
furinho	0.082	730	586.667	736.667	21.7567	M
furinho	0.085	1013.33	540	1753.33	38.09	M
garfo	0.144	683.333	213.333	1596.67	34.5633	M
garfo	0.08	420	216.667	1186.67	40.77	M
garfo	0.04	433.333	170	2093.33	30.0367	M
garfo	0.093	746.667	386.667	1563.33	39.9167	M
garfo	0.088	386.667	280	1463.33	41.3533	M
garfo	0.08	420	263.333	1280	43.45	M
garfo	0.117	996.667	183.333	1906.67	38.9333	M
garfo	0.069	556.667	310	546.667	34.6667	M
garfo	0.104	510	386.667	1190	33.8133	M
garfo	0.048	476.667	336.667	363.333	13.1933	M
garfo	0.088	463.333	323.333	1643.33	35.8	M
garfo	0.074	420	320	2113.33	49.0767	M
garfo	0.101	1103.33	616.667	1596.67	37.93	M
garfo	0.106	620	413.333	1253.33	41.6867	M
garfo	0.088	543.333	293.333	796.667	24.5267	M
garfo	0.088	463.333	323.333	1643.33	35.8	M
garfo	0.058	886.667	276.667	1936.67	41.23	M
garfo	0.101	806.667	403.333	1736.67	40.5733	M
garfo	0.066	743.333	403.333	1203.33	38.5433	M
garfo	0.058	930	430	1656.67	38.0333	M
garfo	0.08	543.333	386.667	1606.67	40.6033	M
garfo	0.08	543.333	323.333	1110	36.61	M
garfo	0.077	730	310	2030	37.0267	M
garfo	0.09	476.667	370	1373.33	37.5067	M
garfo	0.104	526.667	416.667	546.667	43.7633	M
garfo	0.056	746.667	416.667	926.667	33.22	M
garfo	0.106	933.333	433.333	2890	32.69	M
garfo	0.093	603.333	450	1110	21.78	M
garfo	0.08	763.333	416.667	1186.67	36.9767	M
garfo	0.085	526.667	353.333	436.667	40.9367	M
garfo	0.072	433.333	183.333	626.667	37.66	M
garfo	0.09	743.333	383.333	1580	38.6567	M
garfo	0.053	560	446.667	536.667	35.0067	M
garfo	0.064	790	416.667	766.667	32.01	M
garfo	0.061	666.667	543.333	1000	43.6633	M
garfo	0.093	1120	573.333	1640	38.42	M
garfo	0.072	1433.33	653.333	1823.33	38.8133	M
garfo	0.101	1136.67	510	1380	29.9333	M
garfo	0.072	666.667	543.333	1530	42.74	M
garfo	0.056	633.333	510	410	17.2867	M
garfo	0.058	616.667	480	750	16.4033	M
garfo	0.064	633.333	513.333	936.667	40.2333	M
garfo	0.104	900	556.667	1813.33	14.7667	M
garfo	0.066	683.333	560	1090	14.51	M
garfo	0.106	666.667	560	1186.67	43.7867	M
garfo	0.09	650	543.333	983.333	31.17	M
garfo	0.045	650	526.667	313.333	14.6567	M
garfo	0.09	650	543.333	983.333	31.17	M
garfo	0.056	683.333	570	1143.33	25.29	M
garfo	0.093	903.333	620	1266.67	37.7667	M
l	0.154	790	260	1063.33	31.5467	M
l	0.061	1213.33	383.333	2143.33	39.7333	M
l	0.088	900	196.667	2143.33	20.14	M
l	0.101	620	56.6667	2156.67	38	M
l	0.109	2073.33	416.667	2390	34.6267	M
l	0.122	1556.67	310	2826.67	27.6333	M
l	0.088	946.667	366.667	1423.33	20.7067	M
l	0.088	1010	243.333	1690	36.78	M
l	0.074	760	366.667	1490	41.5133	M
l	0.056	1120	386.667	2046.67	36.6033	M
l	0.104	853.333	276.667	1656.67	40.22	M
l	0.048	540	383.333	2016.67	40.4	M
l	0.085	493.333	323.333	2263.33	38.6933	M
l	0.098	493.333	370	330	19.6067	M
l	0.173	603.333	446.667	1453.33	46.8	M
l	0.082	670	463.333	2016.67	10.7733	M
l	0.08	476.667	386.667	703.333	29.1533	M
l	0.069	493.333	403.333	280	14.4667	M
l	0.106	543.333	433.333	1250	16.7733	M
l	0.066	543.333	446.667	970	41.64	M
l	0.085	543.333	433.333	2123.33	31.5033	M
l	0.072	543.333	446.667	303.333	19.1133	M
l	0.08	1056.67	450	2733.33	30.6867	M
l	0.058	650	510	1626.67	38.5867	M
l	0.05	600	476.667	750	15.2433	M
l	0.093	870	416.667	1783.33	32.2733	M
l	0.058	1180	476.667	2393.33	23.59	M
l	0.106	570	446.667	1266.67	37.8833	M
l	0.066	700	553.333	816.667	12.63	M
l	0.08	600	336.667	1206.67	38.47	M
l	0.082	633.333	336.667	1706.67	14.31	M
l	0.082	806.667	433.333	1580	17.52	M
l	0.05	600	476.667	860	18.4567	M
l	0.08	586.667	476.667	613.333	23.54	M
l	0.064	616.667	463.333	1673.33	21.1633	M
l	0.074	573.333	463.333	1813.33	19.2833	M
l	0.08	573.333	463.333	763.333	20.0533	M
l	0.058	666.667	526.667	1016.67	20.3633	M
l	0.08	666.667	560	1636.67	16.16	M
l	0.096	2103.33	586.667	2926.67	24.3433	M
l	0.101	1510	450	3436.67	28.2633	M
l	0.072	963.333	510	1266.67	20.49	M
l	0.077	1150	496.667	2140	28.39	M
l	0.058	716.667	526.667	3033.33	31.6133	M
l	0.064	1166.67	496.667	1750	12.47	M
l	0.066	916.667	463.333	1316.67	37.0567	M
l	0.064	1870	666.667	2186.67	19.3767	M
l	0.066	776.667	650	1360	15.1133	M
l	0.061	1400	603.333	1563.33	9.34	M
l	0.05	1403.33	653.333	1730	16.2267	M
nuvem	0.405	340	213.333	873.333	38.0033	F
nuvem	0.048	1293.33	103.333	2426.67	35.51	F
nuvem	0.101	650	246.667	4886.67	23.6633	F
nuvem	0.128	1530	263.333	2766.67	53.7333	F
nuvem	0.114	713.333	120	1436.67	40.16	F
nuvem	0.09	480	73.3333	1826.67	37.7	F
nuvem	0.133	1010	200	3466.67	36.8033	F
nuvem	0.074	823.333	323.333	2080	33.36	F
nuvem	0.08	666.667	310	2293.33	39.7067	F
nuvem	0.17	370	310	716.667	39.5433	F
nuvem	0.133	2010	230	3550	44.83	F
nuvem	0.058	636.667	273.333	2270	19.69	F
nuvem	0.066	636.667	260	1296.67	10.7067	F
nuvem	0.194	1793.33	246.667	2983.33	36.8233	F
nuvem	0.058	510	370	420	44.0733	F
nuvem	0.2	980	293.333	2360	31.3467	F
nuvem	0.168	1323.33	340	2876.67	29.6833	F
nuvem	0.072	433.333	166.667	2220	34.96	F
nuvem	0.061	510	276.667	2110	36.4667	F
nuvem	0.144	633.333	320	863.333	35.1133	F
nuvem	0.08	446.667	306.667	1390	37.3733	F
nuvem	0.093	460	133.333	893.333	37.77	F
nuvem	0.136	616.667	480	1906.67	41.63	F
nuvem	0.096	773.333	353.333	1626.67	41.6467	F
nuvem	0.197	1246.67	323.333	2733.33	39.9433	F
nuvem	0.056	460	370	1283.33	47.9333	F
nuvem	0.066	493.333	370	1486.67	15.2533	F
nuvem	0.109	950	370	1310	40.27	F
nuvem	0.133	666.667	573.333	2390	41.88	F
nuvem	0.162	670	466.667	1636.67	40.88	F
nuvem	0.053	510	370	1000	33.8533	F
nuvem	0.197	2026.67	496.667	2890	10.6133	F
nuvem	0.098	560	433.333	563.333	47.92	F
nuvem	0.048	526.667	420	1886.67	42.7867	F
nuvem	0.082	543.333	403.333	2310	43.38	F
nuvem	0.088	560	433.333	1000	46.0367	F
nuvem	0.053	510	370	1000	33.8533	F
nuvem	0.162	1213.33	336.667	2503.33	37.8933	F
nuvem	0.056	560	460	533.333	40.2233	F
nuvem	0.144	1200	460	2660	20	F
nuvem	0.205	683.333	463.333	2376.67	24.4367	F
nuvem	0.037	1013.33	540	1876.67	34.37	F
nuvem	0.077	776.667	416.667	1466.67	53.5867	F
nuvem	0.186	1870	466.667	3606.67	17.47	F
nuvem	0.093	1013.33	526.667	1660	32.5933	F
nuvem	0.133	730	560	1233.33	20.1467	F
nuvem	0.298	793.333	526.667	1720	10.8	F
nuvem	0.088	1780	686.667	3933.33	27.1933	F
nuvem	0.136	1530	1086.67	1643.33	38.2067	F
nuvem	0.277	3463.33	1806.67	3410	22.3233	F
pente	0.2	386.667	150	1266.67	25.45	F
pente	0.173	806.667	166.667	2153.33	36.07	F
pente	0.101	430	150	1173.33	42.94	F
pente	0.178	650	276.667	1170	17.5933	F
pente	0.429	603.333	260	1630	21.0567	F
pente	0.104	603.333	103.333	2050	34.15	F
pente	0.416	1026.67	480	1326.67	23.52	F
pente	0.048	573.333	263.333	1340	36.8933	F
pente	0.08	730	260	1593.33	37.35	F
pente	0.066	993.333	230	2013.33	32.9567	F
pente	0.109	446.667	290	2003.33	41.47	F
pente	0.098	666.667	276.667	1376.67	42.4767	F
pente	0.056	576.667	263.333	1763.33	40.7467	F
pente	0.077	590	166.667	1580	49.4367	F
pente	0.069	433.333	280	1013.33	25.05	F
pente	0.112	493.333	323.333	410	39.56	F
pente	0.08	526.667	243.333	1533.33	41.53	F
pente	0.066	760	306.667	2000	39.9767	F
pente	0.253	870	430	1893.33	18.1033	F
pente	0.106	836.667	336.667	1500	16.9167	F
pente	0.448	556.667	273.333	1473.33	22.2933	F
pente	0.568	506.667	213.333	1546.67	19.2767	F
pente	0.586	450	306.667	1640	18.7567	F
pente	0.733	433.333	293.333	1373.33	27.0233	F
pente	0.301	540	273.333	1376.67	17.0967	F
pente	0.064	543.333	366.667	660	29.1167	F
pente	0.144	1056.67	290	1690	43.3733	F
pente	0.493	616.667	370	1720	17.4733	F
pente	0.165	526.667	150	1470	29.7333	F
pente	0.658	883.333	246.667	1516.67	27.2767	F
pente	0.096	916.667	480	1546.67	12.9167	F
pente	0.125	633.333	166.667	1640	44.0367	F
pente	0.274	870	386.667	1453.33	15.7867	F
pente	0.074	526.667	353.333	970	17.3	F
pente	0.066	1103.33	386.667	1390	42.5633	F
pente	0.112	526.667	320	1503.33	36.37	F
pente	0.066	573.333	430	1000	14.6267	F
pente	0.104	543.333	433.333	873.333	14.0933	F
pente	0.085	1010	433.333	2500	42.89	F
pente	0.042	573.333	446.667	1110	12.52	F
pente	0.325	1026.67	543.333	1610	22.05	F
pente	0.122	683.333	526.667	936.667	40.43	F
pente	0.074	666.667	543.333	563.333	19.78	F
pente	0.08	1040	526.667	1343.33	36.0933	F
pente	0.122	700	526.667	983.333	23.17	F
pente	0.08	650	526.667	1030	18.3833	F
pente	0.122	700	526.667	983.333	23.17	F
pente	0.106	870	493.333	2160	13.99	F
pente	0.09	730	540	1066.67	19.4533	F
pente	0.17	1340	573.333	1343.33	14	F
radioativo	0.101	556.667	150	2613.33	35.59	M
radioativo	0.082	420	226.667	1816.67	37.6	M
radioativo	0.061	586.667	323.333	1500	42.2367	M
radioativo	0.106	340	226.667	1250	33.11	M
radioativo	0.082	556.667	183.333	810	36.15	M
radioativo	0.082	420	226.667	1816.67	37.6	M
radioativo	0.125	420	136.667	2206.67	39.92	M
radioativo	0.042	1386.67	263.333	2016.67	36.9267	M
radioativo	0.029	933.333	183.333	2436.67	38.3667	M
radioativo	0.125	420	136.667	2206.67	39.92	M
radioativo	0.098	713.333	276.667	1706.67	33.7633	M
radioativo	0.154	510	120	1860	47.19	M
radioativo	0.072	853.333	293.333	1253.33	39.1633	M
radioativo	0.09	570	243.333	1520	35.08	M
radioativo	0.098	620	263.333	1670	53.5567	M
radioativo	0.074	1026.67	400	1376.67	38.81	M
radioativo	0.056	653.333	246.667	2560	36.11	M
radioativo	0.064	1153.33	386.667	2203.33	14.8067	M
radioativo	0.098	653.333	293.333	1936.67	45.3033	M
radioativo	0.144	386.667	230	1436.67	21.18	M
radioativo	0.064	1153.33	386.667	2203.33	14.8067	M
radioativo	0.064	1153.33	386.667	2203.33	14.8067	M
radioativo	0.112	1196.67	336.667	1973.33	30.9133	M
radioativo	0.109	573.333	383.333	1206.67	17.2933	M
radioativo	0.104	573.333	293.333	2046.67	21.6967	M
radioativo	0.098	506.667	383.333	1500	39.0433	M
radioativo	0.114	386.667	293.333	793.333	22.54	M
radioativo	0.05	446.667	320	330	13.5267	M
radioativo	0.109	573.333	383.333	1206.67	17.2933	M
radioativo	0.104	573.333	293.333	2046.67	21.6967	M
radioativo	0.077	476.667	320	1160	33.5833	M
radioativo	0.05	446.667	320	330	13.5267	M
radioativo	0.109	573.333	383.333	1206.67	17.2933	M
radioativo	0.061	586.667	353.333	1376.67	37.6233	M
radioativo	0.077	476.667	323.333	1423.33	42.4667	M
radioativo	0.061	526.667	403.333	703.333	37.8033	M
radioativo	0.093	760	370	986.667	40.9833	M
radioativo	0.085	853.333	480	1576.67	18.93	M
radioativo	0.08	1920	450	2530	10.66	M
radioativo	0.05	600	446.667	1173.33	40.85	M
radioativo	0.072	620	433.333	1716.67	45.03	M
radioativo	0.085	853.333	480	1576.67	18.93	M
radioativo	0.08	1920	450	2530	10.66	M
radioativo	0.085	493.333	370	986.667	35.5033	M
radioativo	0.072	1010	386.667	1516.67	39.4433	M
radioativo	0.053	556.667	400	720	48.8667	M
radioativo	0.096	790	493.333	1986.67	28.8167	M
radioativo	0.106	633.333	510	1153.33	23.8967	M
radioativo	0.106	633.333	510	1153.33	23.8967	M
radioativo	0.088	1166.67	480	1533.33	15.8033	M
retangulo	0.098	853.333	273.333	1490	21.1867	M
retangulo	0.053	636.667	320	1456.67	39.4833	M
retangulo	0.117	540	200	1420	42.16	M
retangulo	0.096	853.333	353.333	2360	31.2767	M
retangulo	0.061	446.667	140	1556.67	39.93	M
retangulo	0.061	446.667	140	1556.67	39.93	M
retangulo	0.08	883.333	370	2406.67	34.8633	M
retangulo	0.09	523.333	226.667	1096.67	42.29	M
retangulo	0.074	776.667	260	1753.33	37.52	M
retangulo	0.09	1103.33	273.333	1673.33	41.0933	M
retangulo	0.112	493.333	230	1643.33	40.0967	M
retangulo	0.048	480	293.333	1763.33	35.8667	M
retangulo	0.112	400	200	2420	36.1567	M
retangulo	0.12	433.333	310	966.667	21.8633	M
retangulo	0.061	1586.67	340	2576.67	35.4067	M
retangulo	0.125	1336.67	243.333	2440	34.9567	M
retangulo	0.061	570	320	2050	22.2133	M
retangulo	0.061	543.333	383.333	1130	27.51	M
retangulo	0.08	1056.67	413.333	1990	33.4	M
retangulo	0.058	776.667	370	1250	19.12	M
retangulo	0.077	1136.67	336.667	1863.33	39.41	M
retangulo	0.085	543.333	403.333	1440	37.2333	M
retangulo	0.112	493.333	323.333	906.667	39.5733	M
retangulo	0.072	510	276.667	486.667	37.53	M
retangulo	0.053	1090	403.333	1746.67	24.05	M
retangulo	0.08	1480	416.667	1843.33	15.45	M
retangulo	0.053	1213.33	433.333	1793.33	34.51	M
retangulo	0.066	900	263.333	2170	55.2033	M
retangulo	0.074	586.667	400	1906.67	19.04	M
retangulo	0.096	1293.33	420	2950	19.1533	M
retangulo	0.069	510	420	813.333	38.94	M
retangulo	0.061	1243.33	183.333	2080	41.4967	M
retangulo	0.069	1026.67	370	1606.67	24.7933	M
retangulo	0.056	560	433.333	390	19.58	M
retangulo	0.066	1070	430	1783.33	11.25	M
retangulo	0.056	883.333	416.667	2016.67	19.2233	M
retangulo	0.098	883.333	370	2266.67	39.92	M
retangulo	0.048	900	510	2093.33	21.5667	M
retangulo	0.08	586.667	476.667	1283.33	35.04	M
retangulo	0.069	1103.33	353.333	2110	35.72	M
retangulo	0.069	600	430	2193.33	15.7033	M
retangulo	0.101	886.667	446.667	1576.67	16.17	M
retangulo	0.061	683.333	556.667	1736.67	17.13	M
retangulo	0.037	1010	480	1360	21.8167	M
retangulo	0.048	616.667	446.667	1190	36.7067	M
retangulo	0.053	600	510	940	35.09	M
retangulo	0.064	746.667	476.667	1740	40.76	M
retangulo	0.066	763.333	543.333	1266.67	15.08	M
retangulo	0.077	853.333	416.667	1640	39.4433	M
retangulo	0.082	963.333	586.667	1553.33	40.48	M
s	0.085	920	273.333	2473.33	33.3767	M
s	0.064	433.333	180	1093.33	42.3033	M
s	0.088	1230	323.333	1596.67	41.0233	M
s	0.082	1200	306.667	1783.33	35.1867	M
s	0.117	1476.67	310	4076.67	35.1433	M
s	0.109	1023.33	276.667	1766.67	44.0833	M
s	0.101	1133.33	386.667	2156.67	37.3833	M
s	0.117	1476.67	310	4076.67	35.1433	M
s	0.109	1023.33	276.667	1766.67	44.0833	M
s	0.088	1056.67	370	3686.67	23.7967	M
s	0.117	683.333	306.667	1703.33	16.5933	M
s	0.274	976.667	386.667	3266.67	30.6667	M
s	0.085	1010	416.667	4750	29.53	M
s	0.088	836.667	320	2160	42.8467	M
s	0.125	963.333	463.333	1780	44.4767	M
s	0.117	683.333	306.667	1703.33	16.5933	M
s	0.085	1010	416.667	4750	29.53	M
s	0.088	836.667	320	2160	42.8467	M
s	0.09	776.667	353.333	2720	23.9667	M
s	0.077	1006.67	370	2156.67	23.85	M
s	0.072	543.333	416.667	2500	32.7667	M
s	0.218	980	353.333	6186.67	29.78	M
s	0.093	1353.33	310	1763.33	21.5433	M
s	0.098	590	370	4440	17.9233	M
s	0.218	980	353.333	6186.67	29.78	M
s	0.061	543.333	433.333	1313.33	15.6267	M
s	0.061	996.667	403.333	1783.33	41.6967	M
s	0.117	480	326.667	2326.67	32.0967	M
s	0.064	650	416.667	2453.33	42.8333	M
s	0.146	1090	310	2103.33	19.2867	M
s	0.122	1166.67	666.667	1596.67	15.4433	M
s	0.077	1383.33	386.667	3096.67	42.22	M
s	0.064	650	416.667	2453.33	42.8333	M
s	0.082	600	430	2500	43.6133	M
s	0.098	1290	416.667	2576.67	21.7533	M
s	0.114	543.333	386.667	2156.67	24.7367	M
s	0.125	1056.67	493.333	1923.33	20.4767	M
s	0.074	1010	446.667	1923.33	25.2267	M
s	0.074	1166.67	540	2203.33	22.16	M
s	0.072	620	430	876.667	20.2433	M
s	0.077	600	493.333	706.667	19.4167	M
s	0.101	916.667	463.333	1780	18.01	M
s	0.088	616.667	353.333	2186.67	11.6533	M
s	0.088	650	510	1860	38.03	M
s	0.096	1560	573.333	2576.67	17.9467	M
s	0.093	1340	370	3470	15.8	M
s	0.077	920	560	1873.33	36.85	M
s	0.08	1556.67	526.667	2063.33	12.59	M
s	0.08	1180	590	1826.67	40.65	M
s	0.085	1183.33	650	1910	21.44	M
serrote	0.088	1166.67	386.667	3000	33.6767	M
serrote	0.112	1730	383.333	2596.67	29.38	M
serrote	0.072	933.333	293.333	1936.67	44.7233	M
serrote	0.082	746.667	73.3333	2406.67	11.2833	M
serrote	0.12	293.333	213.333	940	35.7433	M
serrote	0.109	1106.67	246.667	2153.33	38.3433	M
serrote	0.061	700	276.667	1623.33	31.36	M
serrote	0.104	1120	246.667	2903.33	36.3267	M
serrote	0.093	760	463.333	826.667	52.4333	M
serrote	0.085	886.667	450	2013.33	51.86	M
serrote	0.072	446.667	323.333	406.667	44.8767	M
serrote	0.085	560	413.333	1176.67	47.0267	M
serrote	0.093	700	433.333	1576.67	41.1733	M
serrote	0.09	810	400	1893.33	46.2433	M
serrote	0.072	1120	133.333	2270	30.6067	M
serrote	0.082	480	353.333	706.667	38.4633	M
serrote	0.077	1136.67	370	1903.33	42.91	M
serrote	0.082	666.667	400	2140	38.36	M
serrote	0.074	526.667	293.333	1856.67	16.16	M
serrote	0.098	836.667	480	2420	45.5067	M
serrote	0.064	790	400	940	18.1933	M
serrote	0.093	870	480	1156.67	38.0033	M
serrote	0.066	620	370	1263.33	18.12	M
serrote	0.08	460	336.667	1206.67	35.45	M
serrote	0.088	510	370	2390	20.41	M
serrote	0.069	650	480	1360	40.2733	M
serrote	0.117	1416.67	420	1296.67	9.42	M
serrote	0.09	543.333	433.333	1700	39.91	M
serrote	0.082	1073.33	513.333	1593.33	37.1333	M
serrote	0.106	763.333	403.333	1403.33	41.5933	M
serrote	0.133	1246.67	260	2906.67	38.36	M
serrote	0.077	933.333	526.667	2186.67	33.8467	M
serrote	0.104	600	493.333	923.333	42.2633	M
serrote	0.088	743.333	460	503.333	41.73	M
serrote	0.061	1013.33	506.667	1896.67	12.1167	M
serrote	0.08	600	460	1410	41.6067	M
serrote	0.066	620	463.333	1326.67	29.84	M
serrote	0.08	1133.33	620	2063.33	31.6767	M
serrote	0.106	996.667	556.667	1736.67	33.2433	M
serrote	0.093	1340	603.333	1110	11.5233	M
serrote	0.085	980	526.667	1546.67	45.92	M
serrote	0.082	1230	590	3326.67	25.6767	M
serrote	0.096	866.667	510	1393.33	55.3767	M
serrote	0.066	650	543.333	1656.67	43.44	M
serrote	0.122	933.333	433.333	1546.67	41.46	M
serrote	0.061	650	543.333	533.333	23.15	M
serrote	0.069	1290	460	1740	38.27	M
serrote	0.114	950	573.333	2453.33	19.7067	M
serrote	0.064	776.667	666.667	1706.67	20.5733	M
serrote	0.077	1133.33	603.333	2013.33	40.9433	M
t	0.16	416.667	166.667	2483.33	25.47	M
t	0.189	633.333	73.3333	2580	20.7833	M
t	0.072	1323.33	306.667	2313.33	33.3567	M
t	0.314	556.667	290	4176.67	15.5967	M
t	0.072	746.667	433.333	1593.33	16.5533	M
t	0.114	493.333	310	3446.67	22.4967	M
t	0.08	1043.33	246.667	4546.67	13.9933	M
t	0.08	653.333	246.667	2126.67	30.2667	M
t	0.138	573.333	170	1983.33	33.8433	M
t	0.08	1243.33	416.667	1830	27.82	M
t	0.112	586.667	370	2420	22.5367	M
t	0.069	573.333	370	2016.67	17.1033	M
t	0.101	616.667	323.333	3030	22.8233	M
t	0.416	570	416.667	2703.33	38.0267	M
t	0.09	933.333	383.333	1406.67	41.7667	M
t	0.082	653.333	323.333	2343.33	9.39333	M
t	0.056	496.667	336.667	1096.67	15.79	M
t	0.069	460	370	2063.33	39.4767	M
t	0.109	560	370	2080	35.8533	M
t	0.069	1560	353.333	1720	43.0433	M
t	0.189	540	353.333	1470	34.4267	M
t	0.181	573.333	430	2376.67	16.08	M
t	0.122	573.333	386.667	2030	20.6767	M
t	0.096	603.333	400	2596.67	16.14	M
t	0.125	556.667	430	2173.33	23.0967	M
t	0.2	526.667	183.333	2000	46.04	M
t	0.093	683.333	290	1813.33	10.4433	M
t	0.069	543.333	386.667	903.333	11.7967	M
t	0.186	1620	400	1830	21.24	M
t	0.106	560	403.333	1933.33	47.52	M
t	0.176	540	370	1330	28.23	M
t	0.144	573.333	370	1250	9.45333	M
t	0.088	573.333	420	2043.33	28.5767	M
t	0.085	946.667	450	1700	11.6567	M
t	0.2	476.667	323.333	1530	23.9733	M
t	0.114	750	556.667	1316.67	19.77	M
t	0.109	696.667	430	2343.33	16.76	M
t	0.072	633.333	430	1813.33	26.4333	M
t	0.082	600	433.333	1920	16.7633	M
t	0.104	1540	446.667	2016.67	15.6633	M
t	0.122	680	493.333	4613.33	20.3667	M
t	0.08	1293.33	590	1640	23.5033	M
t	0.09	636.667	510	1953.33	13.8233	M
t	0.088	2043.33	560	2230	17.2433	M
t	0.082	1243.33	543.333	2046.67	15.4067	M
t	0.093	776.667	540	2470	48.3767	M
t	0.056	823.333	683.333	1110	24.88	M
t	0.082	806.667	700	1356.67	42.27	M
t	0.072	840	623.333	2326.67	41.33	M
t	0.064	1513.33	806.667	1296.67	35.5067	M
z	0.109	1060	323.333	2093.33	43.8767	F
z	0.08	1023.33	310	1903.33	20.2667	F
z	0.082	1683.33	450	2466.67	17.8567	F
z	0.056	556.667	310	980	63.83	F
z	0.058	810	446.667	1346.67	59.9333	F
z	0.08	1023.33	310	1903.33	20.2667	F
z	0.082	1683.33	450	2466.67	17.8567	F
z	0.08	680	336.667	1253.33	23.9467	F
z	0.085	526.667	370	940	21.5233	F
z	0.066	496.667	353.333	1546.67	22.28	F
z	0.08	793.333	386.667	1970	16.0033	F
z	0.08	680	336.667	1253.33	23.9467	F
z	0.085	526.667	370	940	21.5233	F
z	0.072	1483.33	290	2096.67	20.97	F
z	0.109	1400	370	2140	48.5533	F
z	0.117	560	383.333	750	16.9867	F
z	0.048	636.667	463.333	1343.33	10.42	F
z	0.088	746.667	463.333	1300	27.7367	F
z	0.08	666.667	383.333	1920	17.3033	F
z	0.077	920	526.667	1560	18.14	F
z	0.13	1340	340	3686.67	35.29	F
z	0.056	683.333	416.667	1326.67	20.4433	F
z	0.072	966.667	386.667	2216.67	38.8267	F
z	0.093	683.333	526.667	1126.67	12.1633	F
z	0.096	1103.33	306.667	2283.33	13.4367	F
z	0.077	920	526.667	1560	18.14	F
z	0.082	1570	383.333	2456.67	45.0333	F
z	0.08	586.667	460	1580	24.7167	F
z	0.066	636.667	430	2143.33	18.9667	F
z	0.064	653.333	446.667	1720	20.9567	F
z	0.069	963.333	493.333	1520	12.2	F
z	0.08	586.667	460	1580	38.79	F
z	0.082	633.333	493.333	2283.33	11.2133	F
z	0.061	650	526.667	893.333	13.6567	F
z	0.072	916.667	556.667	2016.67	40.91	F
z	0.101	620	400	1626.67	18.1133	F
z	0.096	1166.67	526.667	2236.67	49.9967	F
z	0.08	1323.33	496.667	2860	10.7133	F
z	0.077	1683.33	510	2956.67	13.3833	F
z	0.082	633.333	493.333	2283.33	11.2133	F
z	0.09	663.333	463.333	906.667	24.17	F
z	0.069	620	463.333	1920	32.0167	F
z	0.085	840	480	1700	10.08	F
z	0.117	1386.67	480	1873.33	13.1233	F
z	0.128	636.667	493.333	1546.67	26.2033	F
z	0.061	1213.33	620	2050	22.84	F
z	0.069	1356.67	600	2190	17.7467	F
z	0.058	996.667	616.667	1626.67	12.29	F
z	0.09	1183.33	620	1923.33	29.05	F
z	0.082	1620	620	3076.67	15.9933	F

## Sheet: Plan1
Indivíduo
	Posição Hierárquica
Losango	1
Alfa	2
Bola	3
Coração	4
Cruz	5
Pente	6
Nuvem	7
S	8
Furinho	9
Radioativo	10
Brinco Virado	11
Garfo	12
Árvore	13
Serrote	14
Retângulo	15
T	16
Ameba	17
L	18
Z	19
